# Supplementary material for: Temporal variability in shell mound formation at Albatross Bay, northern Australia
Source: PLoS One. 2017 Aug 30;12(8):e0183863. doi: 10.1371/journal.pone.0183863 (PMC5576746; doi:10.1371/journal.pone.0183863)
Supplement: S1 File — (XLSX) [file pone.0183863.s001.xlsx]

## Sheet: WPSM trench face rates
Mound WPSM number and sample
WPSM50	Mean cal age (y BP)	1 sigma	depth cm	Rate Calculation
S3	653	31	10	RA	DA	TA
S2	916	39	30	7.60456	263	20
S1	1207	37	45	5.15464	291	15
WPSM53
S2	976	39	10	RA	DA	TA
S1	3634	44	30	0.752445	2658	20
WPSM55
S5	1471	47	10	RA	DA	TA
S4	3498	49	30	0.98668	2027	20
S3	3912	51	55	6.03865	414	25
S2	4062	67	75	13.3333	150	20
WPSM58
S4	194	49	5	RA	DA	TA
S3	426	40	20	6.46552	232	15
S2	747	43	40	6.23053	321	20
S1	1027	44	60	7.14286	280	20
WPSM63
S3	1204	42	15	RA	DA	TA
S2	2179	62	35	2.05128	975	20
S1	2492	81	100	20.7668	313	65
WPSM64
S3	1204	42	15	RA	DA	TA
S2	2179	62	35	2.05128	975	20
S1	2492	81	100	20.7668	313	65
WPSM65
S3	2335	53	15	RA	DA	TA
S2	2574	72	45	12.5523	239	30
S1	3142	58	65	3.52113	568	20
WPSM66
S3	2401	66	20	RA	DA	TA
S2	2531	77	70	38.4615	130	50
S1	2580	76	90	40.8163	49	20
WPSM67
S1	2229	53	20	RA	DA	TA
S2	2295	54	25	7.57576	66	5
WPSM68
S1	2239	52	10	RA	DA	TA
S2	2330	52	35	27.4725	91	25
WPSM69
S3	2416	60	15	RA	DA	TA
S2	2485	77	40	36.2319	69	25
S1	2549	73	60	31.25	64	20
WPSM70
S4	2836	36	20	RA	DA	TA
S3	2882	44	30	21.7391	46	10
S2	3228	60	40	2.89017	346	10
S1	3792	53	60	3.5461	564	20
WPSM71
S1	2555	72	10	RA	DA	TA
S2	2594	66	35	64.1026	39	25
S3	2543	74	55	-39.2157	-51	20
WPSM74
S1	2291	53	10	RA	DA	TA
S2	2668	55	25	3.97878	377	15
S3	2622	64	55	-65.2174	-46	30
S4	2541	78	75	-24.6914	-81	20
WPSM75
S1	1010	51	25	RA	DA	TA
S2	1446	46	60	8.02752	436	35
S3	1547	52	85	24.7525	101	25
S4	1470	55	125	-51.9481	-77	40
WPSM76
S1	2254	58	18	RA	DA	TA
S2	2416	64	45	16.6667	162	27
S3	2540	82	145	80.6452	124	100
WPSM77
S1	2465	80	25	RA	DA	TA
S2	2492	83	85	222.222	27	60
S3	2560	78	160	110.294	68	75
S4	2634	67	185	33.7838	74	25
WPSM78
S1	2278	51	20	RA	DA	TA
S2	2418	64	45	17.8571	140	25
S3	2579	69	75	18.6335	161	30
WPSM79
S1	2202	55	10	RA	DA	TA
S2	2223	52	30	95.2381	21	20
WPSM80
S1	2409	58	15	RA	DA	TA
S2	2469	77	30	25	60	15
S3	2499	81	85	183.333	30	55
WPSM81
S1	1381	44	15	RA	DA	TA
S2	2719	27	50	2.61584	1338	35
WPSM82
S8	1136	46	5	RA	DA	TA
S7	1276	31	15	7.14286	140	10
S6	1267	31	25	-111.111	-9	10
S5	1261	30	35	-166.667	-6	10
S4	1282	27	45	47.619	21	10
S3	1299	30	60	88.2353	17	15
S2	1389	45	65	5.55556	90	5
S1	1366	41	70	-21.7391	-23	5
WPSM90
S6	1270	36	15	RA	DA	TA
S5	1411	49	35	14.1844	141	20
S4	1586	53	65	17.1429	175	30
S3	1698	57	100	31.25	112	35
S2	1825	49	110	7.87402	127	10
S1	1875	50	130	40	50	20
WPSM91
S2	2352	53	10	RA	DA	TA
S1	2331	44	40	-142.857	-21	30
WPSM92
S2	2284	52	15	RA	DA	TA
S1	2256	53	30	-53.5714	-28	15
WPSM104
S2	630	30	10	RA	DA	TA
S1	795	44	20	6.06061	165	10
WPSM105
S3	2229	51	4	RA	DA	TA
S2	2532	76	34	9.90099	303	30
S1	2448	66	50	-19.0476	-84	16
WPSM106
S1	2456	71	10	RA	DA	TA
S2	404	41	20	-0.487329	-2052	10
S3	5378	45	60	0.804182	4974	40
WPSM111
S2	1601	47	5	RA	DA	TA
S1	1829	42	25	8.77193	228	20
WPSM122
S11	906	34	5	RA	DA	TA
S10	936	31	20	50	30	15
S9	932	39	35	-375	-4	15
S8	916	39	50	-93.75	-16	15
S7	1026	45	65	13.6364	110	15
S6	1179	44	90	16.3399	153	25
S5	1185	41	105	250	6	15
S4	1220	36	120	42.8571	35	15
S3	1271	32	140	39.2157	51	20
S2	1276	31	150	200	5	10
WPSM123
S4	1256	29	20	RA	DA	TA
S3	1259	29	35	500	3	15
S2	1398	45	55	14.3885	139	20
S1	1234	33	70	-9.14634	-164	15
WPSM148
S1	1177	45	5	RA	DA	TA
S2	1211	37	20	44.1176	34	15
S3	1186	44	25	-20	-25	5
WPSM150
S3	2247	51	10	RA	DA	TA
S2	2280	50	25	45.4545	33	15
S1	2362	46	50	30.4878	82	25
WPSM151
S1	1276	29	10	RA	DA	TA
S2	1537	43	30	7.66284	261	20
WPSM152
S1	841	39	5	RA	DA	TA
S2	1194	40	30	7.08215	353	25
S3	1155	46	35	-12.8205	-39	5
WPSM153
S1	866	41	No depths recorded
S2	889	43
S3	968	39
S4	813	44
WPSM154
S1	619	30	5	RA	DA	TA
S2	608	31	20	-136.364	-11	15
S3	696	26	50	34.0909	88	30
WPSM155
S1	1011	41	10	RA	DA	TA
S2	1383	44	20	2.68817	372	10
S3	1545	54	55	21.6049	162	35
WPSM157
S2	2036	54	5	RA	DA	TA
S1	2387	51	20	4.2735	351	15

## Sheet: WPSM trench profile rates
Mound WPSM number and sample with distance from centre of mound
WPSM63 1.5 m	Mean cal age (y BP)	1 sigma	depth cm	Rate Calculation
S7	1197	43	10	RA	DA	TA
S6	2154	64	23	1.35841	957	13
S5	2268	53	50	23.6842	114	27
S4	2526	79	94	17.0543	258	44
WPSM63 3.0 m
S11	1479	49	10	RA	DA	TA
S10	2240	52	35	3.28515	761	25
S9	2350	51	55	18.1818	110	20
S8	2465	77	77	19.1304	115	22
WPSM63 4.7 m
S14	1136	47	14	RA	DA	TA
S13	1631	52	32	3.63636	495	18
S12	2123	62	47	3.04878	492	15
WPSM70 1 m
S16	2025	53	10	RA	DA	TA
S15	2292	53	27	6.36704	267	17
WPSM70 3 n
S10	2596	65	20	RA	DA	TA
S9	2943	61	37	4.89914	347	17
WPSM70 4.5 m
S12	2609	67	15	RA	DA	TA
S11	2720	39	30	13.5135	111	15
WPSM83 2 m
S26	1664	54	11	RA	DA	TA
S25	1832	48	27	9.52381	168	16
S24	1890	44	43	27.5862	58	16
S23	1869	45	55	-57.1429	-21	12
S22	2189	54	80	7.8125	320	25
S21	2227	51	97	44.7368	38	17
S20	2212	49	109	-80	-15	12
WPSM83 4 m
S34	1453	40	2	RA	DA	TA
S33	1744	50	23	7.21649	291	21
S32	1891	47	51	19.0476	147	28
WPSM90 1 m
S10	1270	36	15	RA	DA	TA
S9	1525	50	45	11.7647	255	30
S8	1710	56	90	24.3243	185	45
S7	1800	51	110	22.2222	90	20
WPSM90 3 m
S13	1378	48	45	RA	DA	TA
S12	1720	57	90	13.1579	342	45
S11	1914	50	110	10.3093	194	20
WPSM90 4.5 m
S15	1405	50	25	RA	DA	TA
S14	1851	51	70	10.0897	446	45
WPSM90 6 m
S17	1104	52	15	RA	DA	TA
S16	1435	49	40	7.55287	331	25
WPM105 1.5 m
S4	1376	45	6	RA	DA	TA
S3	2485	73	29	2.07394	1109	23
WPSM105 3 m
S6	1161	43	8	RA	DA	TA
S5	2451	72	28	1.55039	1290	20
WPSM151 1.5 m
S4	1083	42	260.885	RA	DA	TA
S5	1513	45	301.789	9.51256	430	40.904
S6	2002	52	320.325	3.79059	489	18.536
WPSM 151 3 m
S7	1348	34	249	RA	DA	TA
S8	1568	47	281	14.5455	220	32
S9	1883	44	300	6.03175	315	19
WPSM151 4.5 m
S10	602	32	268.55	RA	DA	TA
S11	1475	43	287.59	2.18099	873	19.04
